# Supplementary material for: Regio- and Stereoselective Switchable Synthesis of (E)- and (Z)-N-Carbonylvinylated Pyrazoles
Source: Molecules. 2023 May 25;28(11):4347. doi: 10.3390/molecules28114347 (PMC10254332; doi:10.3390/molecules28114347)
Supplement: Supplementary file 1 [file molecules-28-04347-s001.zip]

Archive with 1 entries (1 files):
- molecules-2395418-supplementary.pdf
